# Supplementary material for: Antibacterial Effects of Commiphora gileadensis Methanolic Extract on Wound Healing
Source: Molecules. 2022 May 21;27(10):3320. doi: 10.3390/molecules27103320 (PMC9143547; doi:10.3390/molecules27103320)
Supplement: Supplementary file 1 [file molecules-27-03320-s001.zip]

Archive with 1 entries (1 files):
- molecules-1710572-supplementary.pdf
